# Supplementary material for: Oestrous cycle-dependent equine uterine immune response to induced infectious endometritis
Source: Vet Res. 2016 Nov 8;47:110. doi: 10.1186/s13567-016-0398-x (PMC5101692; doi:10.1186/s13567-016-0398-x)
Supplement: Supplementary file 2 — Additional file 2. Statistical results for gene expression levels of all analysed genes. ANOVA, Bonferroni and interaction model results for the pathogen recognition receptors TLR2, TLR4, NLRC5, the chemokines CCL2, CXCL9, CXCL10, CXCL11, the tissue inhibitor of metallopeptidases (TIMP1) and the antimicrobial peptides lysozyme, lipocalin (LCN2), lactoferrin, uteroferrin, secretory leukoprotease inhibitor (SLPI), uterocalin P19, secreted phospholipase A2 (sPLA2) and equine β-defensin 1 (EBD1). [file 13567_2016_398_MOESM2_ESM.xlsx]

## Sheet: TLR2
Additional file 2 Results from Statistical Analysis for all genes
TLR2
ANOVA+ Bonferroni
	t0	t3	t12	t24	t48
t0
t3	<0.001
t12	0.023	0.003
t24	ns	<0.001	ns
t48	ns	<0.001	ns	ns
t72	ns	<0.001	0.033	ns	ns
interaction model (cycle/ time)			(cn_log10)
							anti-log transformation
cycle	Coef.	Std. Err.	z	P>z	[95% Conf.	Interval]	est	LCL	UCL
E	-0.0892686	0.106823	-0.84	0.403	-0.298637	0.1201	0.814201	0.502763	1.31856
time
3	0.632907	0.106823	5.92	<0.001	0.423538	0.842275	4.29444	2.65178	6.95465
12	0.301387	0.106823	2.82	0.005	0.0920188	0.510756	2.00165	1.236	3.24157
24	0.0177251	0.106823	0.17	0.868	-0.191643	0.227094	1.04166	0.643216	1.68692
48	-0.0714385	0.106823	-0.67	0.504	-0.280807	0.13793	0.848324	0.523833	1.37382
72	-0.0015587	0.106823	-0.01	0.988	-0.210927	0.20781	0.996417	0.61528	1.61365
cycle#time
E# 3	0.0480006	0.15107	0.32	0.751	-0.248091	0.344092	1.11686	1.41602	2.0893
E#12	-0.0093946	0.15107	-0.06	0.95	-0.305486	0.286697	0.9786	1.41602	0.870964
E#24	0.224756	0.15107	1.49	0.137	-0.0713355	0.520848	1.67786	1.41602	30.903
E#48	0.270632	0.15107	1.79	0.073	-0.0254599	0.566723	1.8648	1.41602	61.6595
E#72	0.0257851	0.15107	0.17	0.864	-0.270307	0.321877	1.06117	1.41602	1.47911
_cons	4.05972	0.075535	53.75	0	3.91168	4.20777	11474.2	8159.73	16135
Influence of cycle stage on specific time points
no significant differences

## Sheet: TLR4
TLR4
ANOVA+ Bonferroni
	t0	t3	t12	t24	t48
t0
t3	<0.001
t12	ns	<0.001
t24	ns	<0.001	ns
t48	ns	<0.001	0.042	ns
t72	ns	<0.001	0.008	ns	ns
interaction model (cycle/ time)			(cn_log10)
							anti-log transformation
cycle	Coef.	Std. Err.	z	P>z	[95% Conf.	Interval]	est	LCL	UCL
E	-0.253841	0.109848	-2.31	0.021	-0.469139	-0.0385428
time
3	0.743108	0.109848	6.76	<0.001	0.527809	0.958406	5.53487	3.37139	9.08669
12	0.302566	0.109848	2.75	0.006	0.087268	0.517865	2.00709	1.22255	3.29507
24	-0.154986	0.109848	-1.41	0.158	-0.370284	0.0603128	0.699865	0.426301	1.14898
48	-0.295888	0.109848	-2.69	0.007	-0.511186	-0.0805895	0.505955	0.308187	0.830636
72	-0.252054	0.109848	-2.29	0.022	-0.467352	-0.0367556	0.559688	0.340916	0.91885
cycle#time
E# 3	0.43668	0.155349	2.81	0.005	0.132202	0.741158	2.73325	1.35582	5.51008
E#12	-0.0538448	0.155349	-0.35	0.729	-0.358323	0.250633	0.883396	0.438205	1.78087
E#24	0.412145	0.155349	2.65	0.008	0.107667	0.716623	2.58312	1.28135	5.20742
E#48	0.507447	0.155349	3.27	0.001	0.202969	0.811925	3.21697	1.59577	6.48522
E#72	0.309743	0.155349	1.99	0.046	0.0052653	0.614221	2.04053	1.0122	4.11359
_cons	3.03329	0.0821313	36.93	<0.001	2.87231	3.19426	1079.67	745.272	1564.1
Influence of cycle stage on specific time points (0,3,24,48,72)
	Coef.	Std.Err.	z	P>z	95% CI		est	LCL	UCL
t0	-0.253841	0.109848	-2.31	0.021	-0.469139	-0.0385428	0.55739	0.339516	0.915076
t3	0.182839	0.109848	1.66	0.096	-0.0324594	0.398137	1.52349	0.927984	2.50114
t12	-0.307686	0.109848	-2.8	0.005	-0.522984	-0.0923876	0.492396	0.299927	0.808374
t24	0.158304	0.109848	1.44	0.15	-0.0569944	0.373602	1.43981	0.877012	2.36375
t48	0.253606	0.109848	2.31	0.021	0.0383075	0.468904	1.79311	1.09221	2.94377
t72	0.055902	0.109848	0.51	0.611	-0.159396	0.2712	1.13737	0.692793	1.86724

## Sheet: NLRC5
NLRC5
ANOVA+ Bonferroni
	t0	t3	t12	t24	t48
t0
t3	0.023
t12	ns	ns
t24	ns	ns	ns
t48	ns	0.015	ns	ns
t72	ns	0.002	0.01	0.024	ns
interaction model (cycle/ time)			(cn_log10)
							anti-log transformation
cycle	Coef.	Std. Err.	z	P>z	95% CI		est	LCL	UCL
E	-0.0375263	0.151542	-0.25	0.804	-0.334543	0.259491	0.91722	0.462868	1.81757
time
3	0.357791	0.151542	2.36	0.018	0.0607743	0.654808	2.27925	1.1502	4.51656
12	0.390555	0.151542	2.58	0.01	0.093538	0.687572	2.45785	1.24033	4.87048
24	0.293915	0.151542	1.94	0.052	-0.0031024	0.590932	1.9675	0.992882	3.8988
48	0.065818	0.151542	0.43	0.664	-0.231199	0.362835	1.16364	0.58722	2.30587
72	-0.0505225	0.151542	-0.33	0.739	-0.34754	0.246494	0.890179	0.449221	1.76398
cycle#time
E# 3	0.0804078	0.214313	0.38	0.708	-0.339638	0.500453	1.20339	1.638	2.39883
E#12	-0.130853	0.214313	-0.61	0.541	-0.550898	0.289193	0.739857	1.638	0.245471
E#24	-0.0041835	0.214313	-0.02	0.984	-0.424229	0.415862	0.990413	1.638	0.954993
E#48	-0.164142	0.214313	-0.77	0.444	-0.584187	0.255904	0.685265	1.638	0.169824
E#72	-0.108196	0.214313	-0.5	0.614	-0.528242	0.311849	0.779478	1.638	0.316228
_cons	2.22639	0.113885	19.55	0	2.00318	2.4496	168.42	100.736	281.581
Influence of cycle stage on specific time points
no significant differences

## Sheet: Tabelle1
group	gene	time	P value	contrast	95% CI		(95% CI)
pathogen recognition receptors	TLR2	3	<0.001	4.29444	2.65178	6.95465	(2.7,7)
		12	0.005	2.00165	1.236	3.24157	(1.2,3.2)
	TLR4	3	<0.001	5.53487	3.37139	9.08669	(3.4,9.1)
		12	0.006	2.00709	1.22255	3.29507	(1.2,3.3)
		24	0.158	0.699865	0.426301	1.14898	(0.4,1.1)
		48	0.007	0.505955	0.308187	0.830636	(0.3,0.8)
		72	0.022	0.559688	0.340916	0.91885	(0.3,0.9)
	NLRC5	3	0.018	2.27925	1.1502	4.51656	(1.2,4.5)
		12	0.01	2.45785	1.24033	4.87048	(1.2,4.9)
chemokines	CCL2	3	<0.001	257.285	126.246	524.339	(126.2,524.3)
		12	<0.001	13.9103	6.82555	28.3487	(6.8,28.3)
		24	<0.001	4.4191	2.16838	9.00599	(2.2,9)
		48	0.001	3.32511	1.63158	6.77647	(1.6,6.8)
	CXCL9	3	<0.001	25.4944	12.6243	51.4853	(12.6,51.5)
		12	<0.001	126.579	62.6793	255.624	(62.7,255.6)
		24	<0.001	41.0051	20.3048	82.8089	(20.3,82.8)
		48	<0.001	6.63376	3.28489	13.3967	(3.3,13.4)
	CXCL10	3	<0.001	442.655	189.248	1035.37	(189.2,1035.4)
		12	<0.001	228.088	97.5145	533.499	(97.5,533.5)
		24	<0.001	17.1988	7.35303	40.2282	(7.4,40.2)
		48	<0.001	4.64023	1.98384	10.8536	(2,10.9)
	CXCL11	3	<0.001	116.447	45.055	300.965	(45.1,301)
		12	<0.001	388.71	150.397	1004.64	(150.4,1004.6)
		24	<0.001	23.0376	8.91355	59.5419	(8.9,59.5)
		48	<0.001	8.52633	3.29895	22.0368	(3.3,22)
Tissue inhibitor of matrix metallo-peptidases	TIMP1	3	<0.001	31.7497	14.0894	71.5459	(14.1,71.5)
		12	<0.001	27.8429	12.3557	62.7424	(12.4,62.7)
		24	<0.001	7.41453	3.29031	16.7082	(3.3,16.7)
		48	0.002	3.62006	1.60646	8.15759	(1.6,8.2)
		72	<0.001	10.9292	4.85002	24.6284	(4.9,24.6)
antimicrobial peptides	EBD1	3	<0.001	1185.84	239.845	5863	(239.8,5863)
		12	<0.001	65950.5	13339	326072	(13339,326071.6)
		24	<0.001	7309	1478.3	36137.1	(1478.3,36137.1)
		48	<0.001	580.343	117.379	2869.33	(117.4,2869.3)
		72	<0.001	102.267	20.6843	505.626	(20.7,505.6)
	Lzsoyzme	3	<0.001	41.5002	19.7991	86.9869	(19.8,87)
		12	<0.001	23.5866	11.2528	49.439	(11.3,49.4)
		24	<0.001	40.1452	19.1527	84.1469	(19.2,84.1)
		48	<0.001	19.3947	9.2529	40.6524	(9.3,40.7)
		72	0.001	3.6017	1.71832	7.54939	(1.7,7.5)
	SLPI	3	<0.001	510.838	173.062	1507.87	(173.1,1507.9)
		12	<0.001	15661.6	5305.83	46229.3	(5305.8,46229.3)
		24	<0.001	1283.83	434.935	3789.55	(434.9,3789.6)
		48	<0.001	408.562	138.413	1205.98	(138.4,1206)
		72	<0.001	197.899	67.0442	584.149	(67,584.1)
	LCN2	3	<0.001	9.35247	3.67703	23.7878	(3.7,23.8)
		12	<0.001	71.6351	28.1642	182.202	(28.2,182.2)
		24	<0.001	64.4151	25.3256	163.839	(25.3,163.8)
		48	<0.001	20.4065	8.02308	51.9037	(8,51.9)
		72	<0.001	19.271	7.57664	49.0156	(7.6,49)
	LFN	24	<0.001	6.33363	2.6611	15.0745	(2.7,15.1)
		48	<0.001	8.13644	3.41856	19.3653	(3.4,19.4)
		72	<0.001	14.6735	6.16515	34.9241	(6.2,34.9)
	UFN	3	<0.001	7.23122	2.81745	18.5595	(2.8,18.6)
		12	<0.001	9.21688	3.59112	23.6559	(3.6,23.7)
		24	0.035	2.75922	1.07506	7.08175	(1.1,7.1)
		48	0.179	1.90847	0.743584	4.89823	(0.7,4.9)
		72	0.014	3.27718	1.27687	8.41113	(1.3,8.4)
	P19	12	0.006	0.165789	0.0456957	0.601501	(0,0.6)
		24	0.002	0.124443	0.0342995	0.451492	(0,0.5)
		48	<0.001	0.0701599	0.0193378	0.254548	(0,0.3)
		72	<0.001	0.0230096	0.00634203	0.0834815	(0,0.1)

## Sheet: CCL2
CCL2
ANOVA+ Bonferroni
	t0	t3	t12	t24	t48
t0
t3	<0.001
t12	<0.001	<0.001
t24	<0.001	<0.001	0.002
t48	0.002	<0.001	<0.001	ns
t72	ns	<0.001	<0.001	<0.001	0.001
interaction model (cycle/ time)			(cn_log10)
							anti-log transformation
cycle	Coef.	Std. Err.	z	P>z	[95% Conf.	Interval]	est	LCL	UCL
E	0.109699	0.157757	0.7	0.487	-0.199499	0.418897	1.28736	0.631685	2.62359
time
3	2.41041	0.157757	15.28	<0.001	2.10122	2.71961	257.285	126.246	524.339
12	1.14333	0.157757	7.25	<0.001	0.834137	1.45253	13.9103	6.82555	28.3487
24	0.645334	0.157757	4.09	<0.001	0.336136	0.954531	4.4191	2.16838	9.00599
48	0.521806	0.157757	3.31	0.001	0.212608	0.831004	3.32511	1.63158	6.77647
72	-0.160507	0.157757	-1.02	0.309	-0.469705	0.14869	0.691023	0.339074	1.40828
cycle#time
E# 3	0.0927503	0.223102	0.42	0.678	-0.344522	0.530022	1.23808	1.67148	2.63027
E#12	0.0234015	0.223102	0.1	0.916	-0.41387	0.460673	1.05536	1.67148	1.25893
E#24	-0.0135129	0.223102	-0.06	0.952	-0.450785	0.423759	0.969364	1.67148	0.870964
E#48	-0.0357884	0.223102	-0.16	0.873	-0.47306	0.401483	0.920898	1.67148	0.691831
E#72	0.259576	0.223102	1.16	0.245	-0.177696	0.696847	1.81792	1.67148	14.4544
_cons	2.91215	0.13099	22.23	<0.001	2.65541	3.16888	816.855	452.283	1475.3
Influence of cycle stage on specific time point
	Coef.	Std.Err.	z	P>z	[95%Conf.	Interval]	est	LCL	UCL
t72	0.369274	0.157757	2.34	0.019	0.0600765	0.678472	2.34032	1.14836	4.76949

## Sheet: CXCL9
CXCL9
ANOVA+ Bonferroni
	t0	t3	t12	t24	t48	t72
t0
t3	<0.001
t12	<0.001	0.005
t24	<0.001	ns	0.007
t48	<0.001	<0.001	<0.001	<0.001
t72	ns	<0.001	<0.001	<0.001	0.011
interaction model (cycle/ time)			(cn_log10)
							anti-log transformation
cycle	Coef.	Std. Err.	z	P>z	95% CI		est	LCL	UCL
E	0.106557	0.155737	0.68	0.494	-0.198682	0.411796	1.27808	0.632876	2.58105
time
3	1.40644	0.155737	9.03	<0.001	1.10121	1.71168	25.4944	12.6243	51.4853
12	2.10236	0.155737	13.5	<0.001	1.79712	2.4076	126.579	62.6793	255.624
24	1.61284	0.155737	10.36	<0.001	1.3076	1.91808	41.0051	20.3048	82.8089
48	0.82176	0.155737	5.28	<0.001	0.516521	1.127	6.63376	3.28489	13.3967
72	0.0734725	0.155737	0.47	0.637	-0.231766	0.378711	1.18433	0.586454	2.39172
cycle#time
E# 3	0.183975	0.220245	0.84	0.404	-0.247697	0.615648	1.52748	0.565331	4.12713
E#12	-0.146768	0.220245	-0.67	0.505	-0.57844	0.284905	0.713234	0.263973	1.9271
E#24	-0.196157	0.220245	-0.89	0.373	-0.62783	0.235515	0.636565	0.235597	1.71995
E#48	0.0573791	0.220245	0.26	0.794	-0.374294	0.489052	1.14125	0.422383	3.08355
E#72	0.568713	0.220245	2.58	0.01	0.13704	1.00039	3.70436	1.37101	10.0089
_cons	3.21933	0.11346	28.37	<0.001	2.99696	3.44171	1657.04	42245.3	82472.7
Influence of cycle stage on specific time point (72h, b/c significant)
cycle	Coef.	Std. Err.	z	P>z	95% CI		est	LCL	UCL
	0.67527	0.155737	4.34	<0.001	0.370031	0.980509	4.73445	4.73445	31.4072

## Sheet: CXCL10
CXCL10
ANOVA+ Bonferroni
	t0	t3	t12	t24	t48
t0
t3	<0.001
t12	<0.001	ns
t24	<0.001	<0.001	<0.001
t48	0.006	<0.001	<0.001	ns
t72	ns	<0.001	<0.001	<0.001	0.007
interaction model (cycle/ time)			(cn_log10)
							anti-log transformation
cycle	Coef.	Std. Err.	z	P>z	95% CI		est	LCL	UCL
E	0.541369	0.188285	2.88	0.004	0.172337	0.910401	3.47832	1.48709	8.13582
time
3	2.64607	0.188285	14.05	<0.001	2.27703	3.0151	442.655	189.248	1035.37
12	2.3581	0.188285	12.52	<0.001	1.98907	2.72713	228.088	97.5145	533.499
24	1.2355	0.188285	6.56	<0.001	0.866467	1.60453	17.1988	7.35303	40.2282
48	0.66654	0.188285	3.54	<0.001	0.297507	1.03557	4.64023	1.98384	10.8536
72	-0.218495	0.188285	-1.16	0.246	-0.587527	0.150537	0.604652	0.258507	1.41429
cycle#time
E# 3	-0.15008	0.266276	-0.56	0.573	-0.671971	0.371811	0.707816	1.84619	0.275423
E#12	-0.428151	0.266276	-1.61	0.108	-0.950041	0.0937397	0.373121	1.84619	0.0245471
E#24	-0.297609	0.266276	-1.12	0.264	-0.819499	0.224282	0.503954	1.84619	0.0758578
E#48	-0.114756	0.266276	-0.43	0.666	-0.636647	0.407134	0.767792	1.84619	0.371535
E#72	0.454315	0.266276	1.71	0.088	-0.0675756	0.976205	2.84652	1.84619	51.2861
_cons	2.88024	0.135532	21.25	<0.001	2.6146	3.14588	758.997	411.72	1399.19
Influence of cycle stage on specific time point
	Coef.	Std.Err.	z	P>z	95% CI		est	LCL	UCL
t0	0.541369	0.188285	2.88	0.004	0.172337	0.910401	3.47832	1.48709	8.13582
t3	0.391289	0.188285	2.08	0.038	0.0222567	0.760321	2.46201	1.05258	5.75866
t48	0.426613	0.188285	2.27	0.023	0.0575803	0.795645	2.67062	1.14177	6.24662
t72	0.995684	0.188285	5.29	0	0.626652	1.36472	9.90111	4.23303	23.1588

## Sheet: CXCL11
CXCL11
ANOVA+ Bonferroni
	t0	t3	t12	t24	t48
t0
t3	<0.001
t12	<0.001	<0.001
t24	<0.001	ns	<0.001
t48	<0.001	<0.001	<0.001	ns
t72	ns	<0.001	<0.001	<0.001	ns
interaction model (cycle/ time)			(cn_log10)
							anti-log transformation
cycle	Coef.	Std. Err.	z	P>z	95% CI		est	LCL	UCL
E	0.0822885	0.210405	0.39	0.696	-0.330098	0.494675	1.20862	0.46763	3.12374
time
3	2.06613	0.210405	9.82	<0.001	1.65374	2.47852	116.447	45.055	300.965
12	2.58963	0.210405	12.31	<0.001	2.17724	3.00201	388.71	150.397	1004.64
24	1.36244	0.210405	6.48	<0.001	0.950051	1.77482	23.0376	8.91355	59.5419
48	0.930762	0.210405	4.42	<0.001	0.518376	1.34315	8.52633	3.29895	22.0368
72	0.312101	0.210405	1.48	0.138	-0.100285	0.724487	2.05164	0.793807	5.30258
cycle#time
E# 3	0.467462	0.297558	1.57	0.116	-0.11574	1.05066	2.93401	1.98407	37.1535
E#12	-0.264316	0.297558	-0.89	0.374	-0.847518	0.318886	0.544106	1.98407	0.128825
E#24	-0.100778	0.297558	-0.34	0.735	-0.68398	0.482424	0.792907	1.98407	0.457088
E#48	-0.0610775	0.297558	-0.21	0.837	-0.64428	0.522125	0.868805	1.98407	0.616595
E#72	0.23013	0.297558	0.77	0.439	-0.353072	0.813332	1.69875	1.98407	5.88844
_cons	3.12665	0.152952	20.44	<0.001	2.82686	3.42643	1338.59	671.219	2669.48
Influence of cycle stage on specific time point
	Coef.	Std.Err.	z	P>z	95% CI		est	LCL	UCL
t3	0.54975	0.210405	2.61	0.009	0.137364	0.962136	3.54609	1.37203	9.16508

## Sheet: TIMP1
TIMP1
ANOVA+ Bonferroni
	t0	t3	t12	t24	t48
t0
t3	<0.001
t12	<0.001	ns
t24	0.001	<0.001	0.002
t48	0.013	<0.001	<0.001	ns
t72	<0.001	<0.001	0.2	ns	ns
interaction model (cycle/ time)			(cn_log10)
							anti-log transformation
cycle	Coef.	Std. Err.	z	P>z	95% CI		est	LCL	UCL
E	0.310578	0.180027	1.73	0.084	-0.042269	0.663424	2.04446	0.907258	4.60706
time
3	1.50174	0.180027	8.34	<0.001	1.14889	1.85458	31.7497	14.0894	71.5459
12	1.44471	0.180027	8.02	<0.001	1.09187	1.79756	27.8429	12.3557	62.7424
24	0.870083	0.180027	4.83	<0.001	0.517237	1.22293	7.41453	3.29031	16.7082
48	0.558715	0.180027	3.1	0.002	0.205869	0.911562	3.62006	1.60646	8.15759
72	1.03859	0.180027	5.77	<0.001	0.685744	1.39144	10.9292	4.85002	24.6284
cycle#time
E# 3	0.328983	0.254597	1.29	0.196	-0.170017	0.827984	2.13296	1.7972	19.4984
E#12	-0.246122	0.254597	-0.97	0.334	-0.745123	0.252878	0.567385	1.7972	0.107152
E#24	-0.39222	0.254597	-1.54	0.123	-0.891221	0.10678	0.405303	1.7972	0.0288403
E#48	-0.0211438	0.254597	-0.08	0.934	-0.520144	0.477857	0.952481	1.7972	0.831764
E#72	-0.483799	0.254597	-1.9	0.057	-0.9828	0.0152011	0.328247	1.7972	0.0125893
_cons	2.59021	0.128354	20.18	<0.001	2.33864	2.84178	389.232	218.092	694.669
Influence of cycle stage on specific time points
	Coef.	Std.Err.	z	P>z	95% CI		est	LCL	UCL
t3	0.639561	0.180027	3.55	0	0.286714	0.992407	4.36075	1.93515	9.8267

## Sheet: EBD1
EBD1
ANOVA+ Bonferroni
	t0	t3	t12	t24	t48
t0
t3	<0.001
t12	<0.001	<0.001
t24	<0.001	ns	ns
t48	<0.001	ns	<0.001	0.021
t72	<0.001	<0.001	<0.001	<0.001	<0.001
interaction model (cycle/ time)			(cn_log10)
							anti-log transformation
cycle	Coef.	Std. Err.	z	P>z	[95% Conf.	Interval]	est	LCL	UCL
E	0.0951161	0.3766	0.25	0.801	-0.643006	0.833238	1.24485	0.227506	6.81143
time
3	3.07403	0.354137	8.68	<0.001	2.37993	3.76812	1185.84	239.845	5863
12	4.81922	0.354137	13.61	<0.001	4.12512	5.51331	65950.5	13339	326072
24	3.86386	0.354137	10.91	<0.001	3.16976	4.55795	7309	1478.3	36137.1
48	2.76369	0.354137	7.8	<0.001	2.06959	3.45778	580.343	117.379	2869.33
72	2.00974	0.354137	5.68	<0.001	1.31564	2.70383	102.267	20.6843	505.626
cycle#time
E# 3	0.128842	0.516953	0.25	0.803	-0.884367	1.14205	1.34537	3.28816	1.77828
E#12	-0.810037	0.516953	-1.57	0.117	-1.82325	0.203172	0.154868	3.28816	0.0269153
E#24	-0.297364	0.516953	-0.58	0.565	-1.31057	0.715845	0.504239	3.28816	0.263027
E#48	0.331084	0.516953	0.64	0.522	-0.682125	1.34429	2.1433	3.28816	4.36516
E#72	-0.337723	0.516953	-0.65	0.514	-1.35093	0.675485	0.459491	3.28816	0.223872
_cons	0.833994	0.26236	3.18	0.001	0.319778	1.34821	6.82329	2.08823	22.2951
Influence of cycle stage on specific time point
							Oestrus/ Dioestrus			Oestrus/ Dioestrus
	Coef.	Std.Err.	z	P>z	[95%Conf.	Interval]	est	LCL	UCL
t12	-0.714921	0.354137	-2.02	0.044	-1.40902	-0.0208261	0.192788	0.0389928	0.953178	5.18706	25.6458	1.04912

[truncated: 7 more sheets: LYZ, sPLA2, SLPI, LCN2, LFN, UFN, P19]
